# Supplementary material for: Degradation of Hybrid Drug Delivery Carriers with a Mineral Core and a Protein–Tannin Shell under Proteolytic Hydrolases
Source: Biomimetics (Basel). 2022 May 12;7(2):61. doi: 10.3390/biomimetics7020061 (PMC9149959; doi:10.3390/biomimetics7020061)
Supplement: Supplementary file 1 [file biomimetics-07-00061-s001.zip]

Archive with 2 entries (2 files):
- Supplementary Materials.pdf
- Video S1. Movement of the 4T1 breast cancer cell line with CaCO3MNP3(BSA-Cy7TA)2 carriers inside in the field of action of the permanent magnet over time.avi
